# Supplementary material for: The Association Between Three MMP3 Gene Polymorphisms and the Efficacy of Platelet-Rich Plasma Therapy in the Treatment of Lateral Elbow Tendinopathy—A Prospective Cohort Study
Source: Int J Mol Sci. 2025 Oct 30;26(21):10579. doi: 10.3390/ijms262110579 (PMC12610566; doi:10.3390/ijms262110579)
Supplement: Supplementary file 1 [file ijms-26-10579-s001.zip]

Archive with 1 entries (1 files):
- ijms-3938527-supplementary.pdf
